# Supplementary material for: Endothelial cells promote metastasis of prostate cancer by enhancing autophagy
Source: J Exp Clin Cancer Res. 2018 Sep 10;37:221. doi: 10.1186/s13046-018-0884-2 (PMC6131784; doi:10.1186/s13046-018-0884-2)
Supplement: Supplementary file 1 — Table S1. (XLSX 10 kb) [file 13046_2018_884_MOESM1_ESM.xlsx]

## Sheet: Sheet1
PCR primer sequences
GAPDH (NM_002046.6)
Forward 5'-GTAGTGAAGCAGGCATCGGA-3'
Reverse 5'-GTCGAAGGTGGAAGAGTGGG-3'
AR (NM_000044)
Forward 5'-GTGGAAGCTGCAAGGTCTTC-3'
Reverse 5'-CGAAGACGACAAGATGGACA-3'
CCL5 (NM_002985)
Forward 5'- CGGGAGTACATCAACTCT-3'
Reverse 5'-CTGCTGCTGTGTGGTAGAA-3'
siRNA sequences
siAR (NM_000044)
GCCCAUUGACUAUUACUUUTT
siCCL5(NM_002985)
ACAUCAAGGAGUAUUUCUATT
siATG5(NM_004849)
GCATTATCCAATTGGTTT
siPaxillin(NM_002859)
GCUUCGCUGUCGGAUUUCATT
